# Supplementary material for: Measurement of subglottic diameter and distance to pre-epiglottic space among Chinese adults
Source: PLoS One. 2020 Jul 24;15(7):e0236364. doi: 10.1371/journal.pone.0236364 (PMC7380620; doi:10.1371/journal.pone.0236364)
Supplement: S1 Data — (XLSX) [file pone.0236364.s001.xlsx]

## Sheet: Raw data
N	Sex	Age	Height	Weight1	BMI	Subglo_D	Pre_Epi_A
1	M	25	162	57.5	21.9098	14.2	13.6
2	M	28	173	70.7	23.6226	15	16.6
3	M	23	174	53.5	17.6708	15.2	12.6
4	M	26	177	82.2	26.2377	15.6	17
5	M	22	176	53	17.11	15.6	14.7
6	M	32	186	120	34.6861	16.1	18
7	M	23	175	66.1	21.5837	16	16.3
8	F	28	167	52.8	18.9322	11.8	14.1
9	F	28	157	52.5	21.299	11.4	14.2
10	M	32	176	87	28.0863	15.7	16.3
11	M	27	173	68	22.7204	14.2	14.5
12	F	30	164	57	21.1927	11.5	15.4
13	M	28	167	66.7	23.9162	14.5	15
14	F	25	162	77	29.34	11.4	16
15	M	28	173	71.3	23.823	16	15.6
16	F	40	147	44.2	20.4544	10.7	15.2
17	F	28	158	67.7	27.1191	12	14.7
18	F	54	167	63.2	22.6613	12.3	14.1
19	M	39	182	85	25.6612	16.3	17.6
20	M	32	178	64.5	20.3573	13.8	14.6
21	M	31	175	73	23.8367	14.3	18
22	F	36	147	48	22.213	11.7	11.2
23	F	38	158	43	17.2248	12	12.2
24	F	35	165	80	29.3848	12	12.1
25	M	32	180	86	26.5432	16.9	16.8
26	M	24	168	71	25.1559	13.5	14.4
27	M	24	171	81	27.7008	14.1	15.5
28	M	26	182	55	16.6043	16.9	16.9
29	M	35	173	52	17.3745	14.2	15.7
30	M	28	178	109	34.4022	14.8	16.2
31	M	28	174	84	27.7447	14.5	15.7
32	M	28	177	78	24.8971	14.4	16
33	M	28	165	62	22.7732	13.1	15
34	M	35	170	78	26.9896	14.1	15.2
35	M	34	171	68	23.255	14	15.3
36	M	28	170	75	25.9516	14.2	15.2
37	F	30	160	58	22.6562	12	14.1
38	M	34	174	77	25.4327	14.4	15.6
39	F	37	163	64	24.0882	12.4	11.6
40	F	34	167	50	17.9282	11.8	13
41	F	36	158	48	19.2277	11.7	12.5
42	F	41	156	68	27.9421	12	18
43	F	25	158	65	26.0375	11.3	16
44	F	31	156	54	22.1893	10.7	14.5
45	M	22	165	61	22.4059	14	13.4
46	M	22	174	83	27.4145	14.8	17.8
47	F	29	155	55	22.8928	10.9	15.9
48	F	27	163	48	18.0662	10	13.9
49	M	68	166	74	26.8544	14.8	15
50	F	31	155	46	19.1467	10.5	12.5
51	F	29	162	47	17.9089	9.6	12.5
52	F	39	160	50	19.5312	11.1	13.3
53	F	26	175	80	26.1224	14.4	19
54	F	35	163	50	18.8189	12	12.8
55	F	30	168	52	18.424	9.6	13.2
56	F	27	153	47	20.0777	11.8	13.9
57	F	60	155	56	23.3091	12.5	16
58	F	56	163	62	23.3355	12	15
59	F	58	153	78	33.3205	12	15.4
60	F	61	155	53	22.0604	12.3	15
61	M	74	166	68	24.677	15.8	13.8
62	F	35	168	52	18.424	10.8	12.8
63	F	35	168	58	20.5499	10.4	14
64	F	35	158	55	22.0317	11	14.5
65	F	30	168	57	20.1956	11.4	14
66	F	30	168	60	21.2585	11.1	14
67	M	26	168	61	21.6128	13.4	15
68	F	39	158	54	21.6311	9.5	13
69	F	31	172	67	22.6474	10	15
70	F	25	170	49	16.955	10	15.1
71	F	27	153	55	23.4952	9.6	15.1
72	M	36	166	74	26.8544	14.8	20
73	F	27	156	52	21.3675	11	14.8
74	F	32	150	42	18.6667	10.7	13
75	F	25	163	47	17.6898	10	14
76	F	26	159	48	18.9866	10.3	15
77	F	26	156	55	22.6003	9.4	16
78	F	26	156	58	23.833	9.7	15
79	F	44	158	60	24.0346	12.5	14
80	F	26	164	57	21.1927	11	14.8
81	F	26	160	58	22.6562	10.9	15.7
82	F	28	168	53	18.7783	11.5	12.5
83	F	26	153	51	21.7865	9.8	16
84	F	26	155	50	20.8117	9.9	14.1
85	F	29	167	76	27.2509	11.4	15
86	F	32	163	59	22.2063	11.5	17
87	F	26	162	47	17.9089	9.2	12.3
88	M	23	185	87	25.42	16.5	19
89	M	52	165	58	21.3039	13.5	16
90	F	26	159	48	18.9866	10.1	14.7
91	F	26	168	53	18.7783	9.9	16.7
92	F	43	160	60	23.4375	10.5	16.8
93	F	32	153	53	22.6409	10.1	14.4
94	F	27	168	72	25.5102	10.3	14.8
95	F	27	153	43	18.369	10.6	14.7
96	F	32	182	93	28.0763	14.1	21
97	M	27	172	63	21.2953	14.4	17
98	M	25	188	78	22.0688	17	17.3
99	M	23	179	75	23.4075	15.1	19
100	M	37	170	85	29.4118	13.5	19
101	M	52	165	58	21.3039	13.5	16
102	M	36	170	60	20.7612	15.1	15.6
103	M	28	172	68	22.9854	15.8	18
104	M	28	170	81	28.0277	13.3	15
105	M	22	172	96	32.45	13.3	19.7
106	M	25	168	100	35.4308	12.5	19.8
107	M	38	168	90	31.8878	13.3	20
108	M	42	169	68	23.8087	15	20
109	M	64	164	55	20.4491	12.2	14.4
110	M	28	167	65	23.3067	13.3	15.8
111	M	19	165	67	24.6097	13.3	20
112	M	32	173	80	26.7299	13	19
113	M	25	183	65	19.4094	14	12.6
114	M	26	178	70	22.0932	15	16.7
115	M	35	170	64	22.1453	13.4	16.6
116	M	26	180	73	22.5309	13.9	13.9
117	M	29	170	68	23.5294	13	16.9
118	M	23	176	72	23.2438	13	15.3
119	M	23	153	35	14.9515	15	11.5
120	M	72	167	73	26.1752	13	19
121	M	30	174	71	23.4509	14.4	14.5
122	M	34	173	55	18.3768	13.5	14.1
123	M	32	181	80	24.4193	14.4	14.6
124	M	31	172	76	25.6896	14.6	14.4
